# Supplementary material for: Middle-School Student Engagement in a Tick Testing Community Science Project
Source: Insects. 2021 Dec 18;12(12):1136. doi: 10.3390/insects12121136 (PMC8708189; doi:10.3390/insects12121136)
Supplement: Supplementary file 1 [file insects-12-01136-s001.zip]

Archive with 1 entries (1 files):
- insects-1435646-supplementary.pdf
